# Supplementary material for: A de novo missense variant in MIDEAS results in increased deacetylase activity of the MiDAC HDAC complex causing a neurodevelopmental syndrome
Source: Nat Commun. 2025 Nov 25;16:10472. doi: 10.1038/s41467-025-65472-x (PMC12647621; doi:10.1038/s41467-025-65472-x)
Supplement: Supplementary file 3 — Supplementary Data 1 [file 41467_2025_65472_MOESM3_ESM.xlsx]

## Sheet: Reciprocal - Proband1, MIDmefKO
entrez	ensembl	genename	Gene Description	Uniprot ID	Chr	Start	End	GO.ID	GO Name	Phenotype	Proband1	MEF_MIDko
3037	ENSG00000170961	HAS2	hyaluronan synthase 2 [Source:HGNC Symbol;Acc:HGNC:4819]	Q92819	8	121612116	121641440	GO:0005886	plasma membrane		1.33	-1.03876
4701	ENSG00000267855	NDUFA7	NADH:ubiquinone oxidoreductase subunit A7 [Source:HGNC Symbol;Acc:HGNC:7691]	O95182	19	8308768	8321375	GO:0005739	mitochondrion		0.85	-0.150298
23461	ENSG00000154265	ABCA5	ATP binding cassette subfamily A member 5 [Source:HGNC Symbol;Acc:HGNC:35]	Q8WWZ7	17	69244311	69327244	GO:0016020	membrane	Gingival fibromatosis-hypertrichosis syndrome	0.8	-0.404754
84886	ENSG00000119280	C1orf198	chromosome 1 open reading frame 198 [Source:HGNC Symbol;Acc:HGNC:25900]	Q9H425	1	230837119	230869589	GO:0005737	cytoplasm		0.78	-0.315874
1029	ENSG00000147889	CDKN2A	cyclin dependent kinase inhibitor 2A [Source:HGNC Symbol;Acc:HGNC:1787]	P42771	9	21967752	21995301	GO:0005515	protein binding	Adrenocortical carcinoma	0.68	-0.225914
4026	ENSG00000145012	LPP	LIM domain containing preferred translocation partner in lipoma [Source:HGNC Symbol;Acc:HGNC:6679]	Q93052	3	188153284	188890671	GO:0005829	cytosol	LEUKEMIA ACUTE MYELOID	0.5	-0.931511
6990	ENSG00000165169	DYNLT3	dynein light chain Tctex-type 3 [Source:HGNC Symbol;Acc:HGNC:11694]	P51808	X	37836757	37847571	GO:0005634	nucleus		0.43	-0.477749
51540	ENSG00000132330	SCLY	selenocysteine lyase [Source:HGNC Symbol;Acc:HGNC:18161]	Q96I15	2	238060924	238099413	GO:0016829	lyase activity		0.39	-0.407873
1730	ENSG00000147202	DIAPH2	diaphanous related formin 2 [Source:HGNC Symbol;Acc:HGNC:2877]	O60879	X	96684712	97604997	GO:0031267	small GTPase binding	PREMATURE OVARIAN FAILURE 2A	0.36	-0.534103
1108	ENSG00000111642	CHD4	chromodomain helicase DNA binding protein 4 [Source:HGNC Symbol;Acc:HGNC:1919]	Q14839	12	6570082	6614524	GO:0003677	DNA binding	CHD4-related neurodevelopmental disorder	0.35	-0.15471
51347	ENSG00000135090	TAOK3	TAO kinase 3 [Source:HGNC Symbol;Acc:HGNC:18133]	Q9H2K8	12	118149801	118372907	GO:0005524	ATP binding		0.3	-0.149636
64318	ENSG00000173145	NOC3L	NOC3 like DNA replication regulator [Source:HGNC Symbol;Acc:HGNC:24034]	Q8WTT2	10	94333226	94362959	GO:0005634	nucleus		0.25	-0.256858
5576	ENSG00000114302	PRKAR2A	protein kinase cAMP-dependent type II regulatory subunit alpha [Source:HGNC Symbol;Acc:HGNC:9391]	Q8WTT2	3	48744597	48847874	GO:0005952	cAMP-dependent protein kinase complex		0.24	-0.595374
801	ENSG00000198668	CALM1	calmodulin 1 [Source:HGNC Symbol;Acc:HGNC:1442]	P0DP23	14	90396502	90408268	GO:0005509	calcium ion binding	Catecholaminergic polymorphic ventricular tachycardia	0.2	-0.178947
30827	ENSG00000154832	CXXC1	CXXC finger protein 1 [Source:HGNC Symbol;Acc:HGNC:24343]	Q9P0U4	18	50282343	50287839	GO:0003677	DNA binding		-0.21	0.139391
8504	ENSG00000034693	PEX3	peroxisomal biogenesis factor 3 [Source:HGNC Symbol;Acc:HGNC:8858]	P56589	6	143450805	143490616	GO:0007031	peroxisome organization	Infantile Refsum disease	-0.24	0.186253
4711	ENSG00000136521	NDUFB5	NADH:ubiquinone oxidoreductase subunit B5 [Source:HGNC Symbol;Acc:HGNC:7700]	O43674	3	179604690	179627647	GO:0005739	mitochondrion		-0.25	0.302955
84725	ENSG00000106086	PLEKHA8	pleckstrin homology domain containing A8 [Source:HGNC Symbol;Acc:HGNC:30037]	Q96JA3	7	30027404	30130483	GO:0005737	cytoplasm		-0.31	0.156494
5530	ENSG00000138814	PPP3CA	protein phosphatase 3 catalytic subunit alpha [Source:HGNC Symbol;Acc:HGNC:9314]	Q08209	4	101023409	101348278	GO:0033192	calmodulin-dependent protein phosphatase activity	Autosomal dominant non-syndromic intellectual disability	-0.33	0.148941
51280	ENSG00000135052	GOLM1	golgi membrane protein 1 [Source:HGNC Symbol;Acc:HGNC:15451]	Q8NBJ4	9	86026146	86100173	GO:0005794	Golgi apparatus		-0.43	0.162269
83700	ENSG00000166086	JAM3	junctional adhesion molecule 3 [Source:HGNC Symbol;Acc:HGNC:15532]	Q9BX67	11	134069071	134152001	GO:0090138	regulation of actin cytoskeleton organization by cell-cell adhesion	Porencephaly-microcephaly-bilateral congenital cataract syndrome	-0.43	0.150594
9782	ENSG00000015479	MATR3	matrin 3 [Source:HGNC Symbol;Acc:HGNC:6912]	P43243	5	139293674	139331677	GO:0003676	nucleic acid binding	Amyotrophic lateral sclerosis	-0.48	0.143037
678	ENSG00000152518	ZFP36L2	ZFP36 ring finger protein like 2 [Source:HGNC Symbol;Acc:HGNC:1108]	P47974	2	43222402	43226606	GO:0046872	metal ion binding	Female infertility due to an implantation defect of genetic origin	-0.49	0.28769
114876	ENSG00000141447	OSBPL1A	oxysterol binding protein like 1A [Source:HGNC Symbol;Acc:HGNC:16398]	Q9BXW6	18	24162045	24397880	GO:0008289	lipid binding		-0.59	0.360297
25925	ENSG00000198795	ZNF521	zinc finger protein 521 [Source:HGNC Symbol;Acc:HGNC:24605]	Q96K83	18	25061924	25352190	GO:0005634	nucleus	Adenoid Cystic Breast Carcinoma	-0.69	0.92558
57178	ENSG00000108175	ZMIZ1	zinc finger MIZ-type containing 1 [Source:HGNC Symbol;Acc:HGNC:16493]	Q9ULJ6	10	79068966	79316519	GO:0008270	zinc ion binding	Non-specific syndromic intellectual disability	-0.77	0.187496
50937	ENSG00000064309	CDON	cell adhesion associated, oncogene regulated [Source:HGNC Symbol;Acc:HGNC:17104]	Q4KMG0	11	125955796	126063335	GO:0005515	protein binding	Alobar holoprosencephaly	-0.84	1.39485
9467	ENSG00000131370	SH3BP5	SH3 domain binding protein 5 [Source:HGNC Symbol;Acc:HGNC:10827]	O60239	3	15254353	15341368	GO:0035556	intracellular signal transduction		-0.94	0.628313
51704	ENSG00000167191	GPRC5B	G protein-coupled receptor class C group 5 member B [Source:HGNC Symbol;Acc:HGNC:13308]	Q9NZH0	16	19856691	19886167	GO:0007186	G protein-coupled receptor signaling pathway	MEGALENCEPHALIC LEUKOENCEPHALOPATHY WITH SUBCORTICAL CYSTS 3	-2.74	0.337402
5136	ENSG00000115252	PDE1A	phosphodiesterase 1A [Source:HGNC Symbol;Acc:HGNC:8774]	P54750	2	182139968	182523359	GO:0046069	cGMP catabolic process		-3.33	0.35733
83857	ENSG00000133687	TMTC1	transmembrane O-mannosyltransferase targeting cadherins 1 [Source:HGNC Symbol;Acc:HGNC:24099]	Q8IUR5	12	29500840	29784759	GO:0005515	protein binding		-3.6	1.34145

## Sheet: Reciprocal - Proband1, 48h 
entrez	ensembl	genename	Gene Description	Uniprot ID	Chr	Start	End	GO.ID	GO Description	Proband1	48h DNTTIP1 knockdown
199731	ENSG00000105767	CADM4	cell adhesion molecule 4 [Source:HGNC Symbol;Acc:HGNC:30825]	Q8NFZ8	19	43622368	43639850	GO:0016020	A lipid bilayer along with all the proteins and protein complexes embedded in it and attached to it.	0.9	-0.196778
4701	ENSG00000267855	NDUFA7	NADH:ubiquinone oxidoreductase subunit A7 [Source:HGNC Symbol;Acc:HGNC:7691]	O95182	19	8308768	8321375	GO:0005739	A semiautonomous, self replicating organelle that occurs in varying numbers, shapes, and sizes in the cytoplasm of virtually all eukaryotic cells. It is notably the site of tissue respiration.	0.85	-0.0715193
23461	ENSG00000154265	ABCA5	ATP binding cassette subfamily A member 5 [Source:HGNC Symbol;Acc:HGNC:35]	Q8WWZ7	17	69244311	69327244	GO:0016020	A lipid bilayer along with all the proteins and protein complexes embedded in it and attached to it.	0.8	-0.0490703
84886	ENSG00000119280	C1orf198	chromosome 1 open reading frame 198 [Source:HGNC Symbol;Acc:HGNC:25900]	Q9H425	1	230837119	230869589	GO:0005737	The contents of a cell excluding the plasma membrane and nucleus, but including other subcellular structures.	0.78	-0.0810033
222658	ENSG00000112078	KCTD20	potassium channel tetramerization domain containing 20 [Source:HGNC Symbol;Acc:HGNC:21052]	Q7Z5Y7	6	36442767	36491143	GO:0005737	The contents of a cell excluding the plasma membrane and nucleus, but including other subcellular structures.	0.7	-0.0223799
1029	ENSG00000147889	CDKN2A	cyclin dependent kinase inhibitor 2A [Source:HGNC Symbol;Acc:HGNC:1787]	P42771	9	21967752	21995301	GO:0005515	Binding to a protein.	0.68	-0.0198719
84288	ENSG00000203666	EFCAB2	EF-hand calcium binding domain 2 [Source:HGNC Symbol;Acc:HGNC:28166]	Q5VUJ9	1	244969682	245127164	GO:0005509	Binding to a calcium ion (Ca2+).	0.68	-0.0256884
1789	ENSG00000088305	DNMT3B	DNA methyltransferase 3 beta [Source:HGNC Symbol;Acc:HGNC:2979]	Q9UBC3	20	32762385	32809359	GO:0008168	Catalysis of the transfer of a methyl group to an acceptor molecule.	0.67	-0.0222716
23637	ENSG00000011454	RABGAP1	RAB GTPase activating protein 1 [Source:HGNC Symbol;Acc:HGNC:17155]	Q9Y3P9	9	122940833	123104866	GO:0005737	The contents of a cell excluding the plasma membrane and nucleus, but including other subcellular structures.	0.67	-0.0336037
152926	ENSG00000163644	PPM1K	protein phosphatase, Mg2+/Mn2+ dependent 1K [Source:HGNC Symbol;Acc:HGNC:25415]	Q8N3J5	4	88257620	88284769	GO:0043169	Binding to a cation, a charged atom or group of atoms with a net positive charge.	0.51	-0.0516153
9744	ENSG00000288169	ACAP1	ArfGAP with coiled-coil, ankyrin repeat and PH domains 1 [Source:HGNC Symbol;Acc:HGNC:16467]	Q15027	HG2087_PATCH	94894	109842	GO:0005515	Binding to a protein.	0.5	-0.023356
1947	ENSG00000090776	EFNB1	ephrin B1 [Source:HGNC Symbol;Acc:HGNC:3226]	P98172	X	68829021	68842160	GO:0016020	A lipid bilayer along with all the proteins and protein complexes embedded in it and attached to it.	0.5	-0.0313662
4026	ENSG00000145012	LPP	LIM domain containing preferred translocation partner in lipoma [Source:HGNC Symbol;Acc:HGNC:6679]	Q93052	3	188153284	188890671	GO:0005829	The part of the cytoplasm that does not contain organelles but which does contain other particulate matter, such as protein complexes.	0.5	-0.0174648
54552	ENSG00000130119	GNL3L	G protein nucleolar 3 like [Source:HGNC Symbol;Acc:HGNC:25553]	Q9NVN8	X	54530183	54621521	GO:0000166	nucleotide binding	0.47	-0.0681873
5784	ENSG00000152104	PTPN14	protein tyrosine phosphatase non-receptor type 14 [Source:HGNC Symbol;Acc:HGNC:9647]	Q15678	1	214348700	214552449	GO:0004725	Catalysis of the reaction: protein tyrosine phosphate + H2O = protein tyrosine + phosphate.	0.45	-0.0368506
138716	ENSG00000164967	RPP25L	ribonuclease P/MRP subunit p25 like [Source:HGNC Symbol;Acc:HGNC:19909]	Q8N5L8	9	34610486	34612104	GO:0003676	Binding to a nucleic acid.	0.45	-0.0157677
79718	ENSG00000177565	TBL1XR1	TBL1X/Y related 1 [Source:HGNC Symbol;Acc:HGNC:29529]	Q9BZK7	3	177019340	177228000	GO:0005515	Binding to a protein.	0.45	-0.017418
80824	ENSG00000280962	DUSP16	dual specificity phosphatase 16 [Source:HGNC Symbol;Acc:HGNC:17909]	Q9BY84	HG1362_PATCH	442285	531866	GO:0006470	The process of removing one or more phosphoric residues from a protein.	0.43	-0.108764
9175	ENSG00000073803	MAP3K13	mitogen-activated protein kinase kinase kinase 13 [Source:HGNC Symbol;Acc:HGNC:6852]	O43283	3	185282941	185489094	GO:0004672	protein kinase activity	0.39	-0.0315778
79877	ENSG00000172992	DCAKD	dephospho-CoA kinase domain containing [Source:HGNC Symbol;Acc:HGNC:26238]	Q8WVC6	17	45023338	45061131	GO:0005524	Binding to ATP, adenosine 5'-triphosphate, a universally important coenzyme and enzyme regulator.	0.36	-0.0613205
1108	ENSG00000111642	CHD4	chromodomain helicase DNA binding protein 4 [Source:HGNC Symbol;Acc:HGNC:1919]	Q14839	12	6570082	6614524	GO:0003677	Any molecular function by which a gene product interacts selectively and non-covalently with DNA (deoxyribonucleic acid).	0.35	-0.0477366
51762	ENSG00000166128	RAB8B	RAB8B, member RAS oncogene family [Source:HGNC Symbol;Acc:HGNC:30273]	Q92930	15	63189560	63267776	GO:0003924	Catalysis of the reaction: GTP + H2O = GDP + H+ + phosphate.	0.35	-0.042624
64418	ENSG00000146802	TMEM168	transmembrane protein 168 [Source:HGNC Symbol;Acc:HGNC:25826]	Q9H0V1	7	112762377	112790423	GO:0005634	A membrane-bounded organelle of eukaryotic cells in which chromosomes are housed and replicated. In most cells, the nucleus contains all of the cell's chromosomes except the organellar chromosomes, and is the site of RNA synthesis and processing. In some species, or in specialized cell types, RNA metabolism or DNA replication may be absent.	0.34	-0.0325508
128387	ENSG00000203705	TATDN3	TatD DNase domain containing 3 [Source:HGNC Symbol;Acc:HGNC:27010]	Q17R31	1	212791828	212816830	GO:0016788	Catalysis of the hydrolysis of any ester bond.	0.3	-0.0191772
23468	ENSG00000094916	CBX5	chromobox 5 [Source:HGNC Symbol;Acc:HGNC:1555]	P45973	12	54230942	54280133	GO:0005634	A membrane-bounded organelle of eukaryotic cells in which chromosomes are housed and replicated. In most cells, the nucleus contains all of the cell's chromosomes except the organellar chromosomes, and is the site of RNA synthesis and processing. In some species, or in specialized cell types, RNA metabolism or DNA replication may be absent.	0.29	-0.0982208
4668	ENSG00000198951	NAGA	alpha-N-acetylgalactosaminidase [Source:HGNC Symbol;Acc:HGNC:7631]	P17050	22	42058334	42070842	GO:0005975	The chemical reactions and pathways involving carbohydrates, any of a group of organic compounds based of the general formula Cx(H2O)y.	0.27	-0.0270532
57335	ENSG00000187607	ZNF286A	zinc finger protein 286A [Source:HGNC Symbol;Acc:HGNC:13501]	Q9HBT8	17	15699577	15720787	GO:0006355	Any process that modulates the frequency, rate or extent of cellular DNA-templated transcription.	0.27	-0.249992
5533	ENSG00000120910	PPP3CC	protein phosphatase 3 catalytic subunit gamma [Source:HGNC Symbol;Acc:HGNC:9316]	P48454	8	22440819	22541142	GO:0016787	Catalysis of the hydrolysis of various bonds, e.g. C-O, C-N, C-C, phosphoric anhydride bonds, etc.	0.25	-0.0106198
9016	ENSG00000102078	SLC25A14	solute carrier family 25 member 14 [Source:HGNC Symbol;Acc:HGNC:10984]	O95258	X	130339888	130373361	GO:0055085	The process in which a solute is transported across a lipid bilayer, from one side of a membrane to the other.	0.25	-0.0240597
4089	ENSG00000141646	SMAD4	SMAD family member 4 [Source:HGNC Symbol;Acc:HGNC:6770]	Q13485	18	51028528	51085045	GO:0006355	Any process that modulates the frequency, rate or extent of cellular DNA-templated transcription.	0.25	-0.0347661
54903	ENSG00000011143	MKS1	MKS transition zone complex subunit 1 [Source:HGNC Symbol;Acc:HGNC:7121]	Q9NXB0	17	58205441	58219605	GO:0030030	cell projection organization	0.24	-0.0166589
79066	ENSG00000127804	METTL16	methyltransferase 16, RNA N6-adenosine [Source:HGNC Symbol;Acc:HGNC:28484]	Q86W50	17	2405562	2511891	GO:0008168	Catalysis of the transfer of a methyl group to an acceptor molecule.	0.21	-0.0605078
51230	ENSG00000025293	PHF20	PHD finger protein 20 [Source:HGNC Symbol;Acc:HGNC:16098]	Q9BVI0	20	35771974	35950370	GO:0005634	A membrane-bounded organelle of eukaryotic cells in which chromosomes are housed and replicated. In most cells, the nucleus contains all of the cell's chromosomes except the organellar chromosomes, and is the site of RNA synthesis and processing. In some species, or in specialized cell types, RNA metabolism or DNA replication may be absent.	0.21	-0.0399654
30827	ENSG00000154832	CXXC1	CXXC finger protein 1 [Source:HGNC Symbol;Acc:HGNC:24343]	Q9P0U4	18	50282343	50287839	GO:0003677	Any molecular function by which a gene product interacts selectively and non-covalently with DNA (deoxyribonucleic acid).	-0.21	0.0158953
10539	ENSG00000108010	GLRX3	glutaredoxin 3 [Source:HGNC Symbol;Acc:HGNC:15987]	O76003	10	130136391	130184521	GO:0003723	Binding to an RNA molecule or a portion thereof.	-0.21	0.0402118
8675	ENSG00000124222	STX16	syntaxin 16 [Source:HGNC Symbol;Acc:HGNC:11431]	O14662	20	58651272	58679526	GO:0016020	A lipid bilayer along with all the proteins and protein complexes embedded in it and attached to it.	-0.22	0.0214228
8803	ENSG00000136143	SUCLA2	succinate-CoA ligase ADP-forming subunit beta [Source:HGNC Symbol;Acc:HGNC:11448]	Q9P2R7	13	47745736	48037968	GO:0005737	The contents of a cell excluding the plasma membrane and nucleus, but including other subcellular structures.	-0.22	0.0180684
5601	ENSG00000050748	MAPK9	mitogen-activated protein kinase 9 [Source:HGNC Symbol;Acc:HGNC:6886]	P45984	5	180233143	180292099	GO:0005524	Binding to ATP, adenosine 5'-triphosphate, a universally important coenzyme and enzyme regulator.	-0.23	0.0800147
84945	ENSG00000139826	ABHD13	abhydrolase domain containing 13 [Source:HGNC Symbol;Acc:HGNC:20293]	Q7L211	13	108218392	108234243	GO:0016020	A lipid bilayer along with all the proteins and protein complexes embedded in it and attached to it.	-0.24	0.0162141
54888	ENSG00000037474	NSUN2	NOP2/Sun RNA methyltransferase 2 [Source:HGNC Symbol;Acc:HGNC:25994]	Q08J23	5	6599239	6633291	GO:0008168	Catalysis of the transfer of a methyl group to an acceptor molecule.	-0.24	0.0305615
84908	ENSG00000035141	FAM136A	family with sequence similarity 136 member A [Source:HGNC Symbol;Acc:HGNC:25911]	Q96C01	2	70295976	70302067	GO:0005515	Binding to a protein.	-0.25	0.0409773
9883	ENSG00000196313	POM121	POM121 transmembrane nucleoporin [Source:HGNC Symbol;Acc:HGNC:19702]	Q96HA1	7	72879349	72951440	GO:0051028	The directed movement of mRNA, messenger ribonucleic acid, into, out of or within a cell, or between cells, by means of some agent such as a transporter or pore.	-0.26	0.0233009
80135	ENSG00000117133	RPF1	ribosome production factor 1 homolog [Source:HGNC Symbol;Acc:HGNC:30350]	Q9H9Y2	1	84479259	84498352	GO:0005730	A small, dense body one or more of which are present in the nucleus of eukaryotic cells. It is rich in RNA and protein, is not bounded by a limiting membrane, and is not seen during mitosis. Its prime function is the transcription of the nucleolar DNA into 45S ribosomal-precursor RNA, the processing of this RNA into 5.8S, 18S, and 28S components of ribosomal RNA, and the association of these comp…	-0.26	0.0566402
11073	ENSG00000163781	TOPBP1	DNA topoisomerase II binding protein 1 [Source:HGNC Symbol;Acc:HGNC:17008]	Q92547	3	133598175	133662380	GO:0005634	A membrane-bounded organelle of eukaryotic cells in which chromosomes are housed and replicated. In most cells, the nucleus contains all of the cell's chromosomes except the organellar chromosomes, and is the site of RNA synthesis and processing. In some species, or in specialized cell types, RNA metabolism or DNA replication may be absent.	-0.26	0.038456
84301	ENSG00000197312	DDI2	DNA damage inducible 1 homolog 2 [Source:HGNC Symbol;Acc:HGNC:24578]	Q5TDH0	1	15617458	15669044	GO:0005515	Binding to a protein.	-0.27	0.0410619
123811	ENSG00000276914	CEP20	centrosomal protein 20 [Source:HGNC Symbol;Acc:HGNC:26435]	Q96NB1	HSCHR16_1_CTG1	1523719	1546626	GO:0005515	Binding to a protein.	-0.28	0.0555363
7733	ENSG00000167384	ZNF180	zinc finger protein 180 [Source:HGNC Symbol;Acc:HGNC:12970]	Q9UJW8	19	44474428	44500524	GO:0006355	Any process that modulates the frequency, rate or extent of cellular DNA-templated transcription.	-0.28	0.116543
5775	ENSG00000088179	PTPN4	protein tyrosine phosphatase non-receptor type 4 [Source:HGNC Symbol;Acc:HGNC:9656]	P29074	2	119759922	119984899	GO:0005515	Binding to a protein.	-0.29	0.0121721
51333	ENSG00000179965	ZNF771	zinc finger protein 771 [Source:HGNC Symbol;Acc:HGNC:29653]	Q7L3S4	16	30407414	30431108	GO:0005634	A membrane-bounded organelle of eukaryotic cells in which chromosomes are housed and replicated. In most cells, the nucleus contains all of the cell's chromosomes except the organellar chromosomes, and is the site of RNA synthesis and processing. In some species, or in specialized cell types, RNA metabolism or DNA replication may be absent.	-0.29	0.0486139
200030	ENSG00000263956	NBPF11	NBPF member 11 [Source:HGNC Symbol;Acc:HGNC:31993]	Q86T75	1	148102047	148152322	GO:0005737	The contents of a cell excluding the plasma membrane and nucleus, but including other subcellular structures.	-0.31	0.0121741
7182	ENSG00000177463	NR2C2	nuclear receptor subfamily 2 group C member 2 [Source:HGNC Symbol;Acc:HGNC:7972]	P49116	3	14947583	15053600	GO:0008270	Binding to a zinc ion (Zn).	-0.32	0.0181718
11097	ENSG00000136243	NUP42	nucleoporin 42 [Source:HGNC Symbol;Acc:HGNC:17010]	O15504	7	23181841	23201011	GO:0046872	Binding to a metal ion.	-0.32	0.0343501
94104	ENSG00000159086	PAXBP1	PAX3 and PAX7 binding protein 1 [Source:HGNC Symbol;Acc:HGNC:13579]	Q9Y5B6	21	32733899	32771792	GO:0003677	Any molecular function by which a gene product interacts selectively and non-covalently with DNA (deoxyribonucleic acid).	-0.32	0.0459695
		MSTO2P	MSTO2P (Misato Family Member 2, Pseudogene) is a Pseudogene.							-0.35	0.0231229
143	ENSG00000102699	PARP4	poly(ADP-ribose) polymerase family member 4 [Source:HGNC Symbol;Acc:HGNC:271]	Q9UKK3	13	24420931	24512778	GO:0003950	Catalysis of the reaction: NAD+ + (ADP-D-ribosyl)(n)-acceptor = nicotinamide + (ADP-D-ribosyl)(n+1)-acceptor.	-0.35	0.0823025
54522	ENSG00000134461	ANKRD16	ankyrin repeat domain 16 [Source:HGNC Symbol;Acc:HGNC:23471]	Q6P6B7	10	5861616	5889906	GO:0005515	Binding to a protein.	-0.38	0.0250533
9854	ENSG00000172375	C2CD2L	C2CD2 like [Source:HGNC Symbol;Acc:HGNC:29000]	O14523	11	119102198	119118544	GO:0005886	The membrane surrounding a cell that separates the cell from its external environment. It consists of a phospholipid bilayer and associated proteins.	-0.38	0.0674668
56998	ENSG00000178585	CTNNBIP1	catenin beta interacting protein 1 [Source:HGNC Symbol;Acc:HGNC:16913]	Q9NSA3	1	9848276	9910336	GO:0008013	Binding to a catenin beta subunit.	-0.38	0.045396
4665	ENSG00000166886	NAB2	NGFI-A binding protein 2 [Source:HGNC Symbol;Acc:HGNC:7627]	Q15742	12	57089043	57095476	GO:0006355	Any process that modulates the frequency, rate or extent of cellular DNA-templated transcription.	-0.39	0.119123
51280	ENSG00000135052	GOLM1	golgi membrane protein 1 [Source:HGNC Symbol;Acc:HGNC:15451]	Q8NBJ4	9	86026146	86100173	GO:0005794	A membrane-bound cytoplasmic organelle of the endomembrane system that further processes the core oligosaccharides (e.g. N-glycans) added to proteins in the endoplasmic reticulum and packages them into membrane-bound vesicles. The Golgi apparatus operates at the intersection of the secretory, lysosomal, and endocytic pathways.	-0.43	0.0534087
90864	ENSG00000162032	SPSB3	splA/ryanodine receptor domain and SOCS box containing 3 [Source:HGNC Symbol;Acc:HGNC:30629]	Q6PJ21	16	1776712	1793700	GO:0005515	Binding to a protein.	-0.45	0.04763
29063	ENSG00000168228	ZCCHC4	zinc finger CCHC-type containing 4 [Source:HGNC Symbol;Acc:HGNC:22917]	Q9H5U6	4	25312774	25370383	GO:0008270	Binding to a zinc ion (Zn).	-0.45	0.0369497
9782	ENSG00000015479	MATR3	matrin 3 [Source:HGNC Symbol;Acc:HGNC:6912]	P43243	5	139293674	139331677	GO:0003676	Binding to a nucleic acid.	-0.48	0.0165203
678	ENSG00000152518	ZFP36L2	ZFP36 ring finger protein like 2 [Source:HGNC Symbol;Acc:HGNC:1108]	P47974	2	43222402	43226606	GO:0046872	Binding to a metal ion.	-0.49	0.0743623
6621	ENSG00000165684	SNAPC4	small nuclear RNA activating complex polypeptide 4 [Source:HGNC Symbol;Acc:HGNC:11137]	Q5SXM2	9	136375567	136400176	GO:0005634	A membrane-bounded organelle of eukaryotic cells in which chromosomes are housed and replicated. In most cells, the nucleus contains all of the cell's chromosomes except the organellar chromosomes, and is the site of RNA synthesis and processing. In some species, or in specialized cell types, RNA metabolism or DNA replication may be absent.	-0.5	0.0427818
51533	ENSG00000010318	PHF7	PHD finger protein 7 [Source:HGNC Symbol;Acc:HGNC:18458]	Q9BWX1	3	52410660	52423641	GO:0005634	A membrane-bounded organelle of eukaryotic cells in which chromosomes are housed and replicated. In most cells, the nucleus contains all of the cell's chromosomes except the organellar chromosomes, and is the site of RNA synthesis and processing. In some species, or in specialized cell types, RNA metabolism or DNA replication may be absent.	-0.51	0.0167959
4363	ENSG00000278183	ABCC1	ATP binding cassette subfamily C member 1 (ABCC1 blood group) [Source:HGNC Symbol;Acc:HGNC:51]	P33527	HSCHR16_1_CTG1	1607547	1800966	GO:0016020	A lipid bilayer along with all the proteins and protein complexes embedded in it and attached to it.	-0.53	0.0334663
2874	ENSG00000288325	GPS2	G protein pathway suppressor 2 [Source:HGNC Symbol;Acc:HGNC:4550]	Q13227	HG2087_PATCH	69689	73929	GO:0003712	transcription coregulator activity	-0.57	0.0144748
114876	ENSG00000141447	OSBPL1A	oxysterol binding protein like 1A [Source:HGNC Symbol;Acc:HGNC:16398]	Q9BXW6	18	24162045	24397880	GO:0008289	Binding to a lipid.	-0.59	0.0293264
9792	ENSG00000179833	SERTAD2	SERTA domain containing 2 [Source:HGNC Symbol;Acc:HGNC:30784]	Q14140	2	64631621	64751005	GO:0005634	A membrane-bounded organelle of eukaryotic cells in which chromosomes are housed and replicated. In most cells, the nucleus contains all of the cell's chromosomes except the organellar chromosomes, and is the site of RNA synthesis and processing. In some species, or in specialized cell types, RNA metabolism or DNA replication may be absent.	-0.59	0.0830541
7295	ENSG00000136810	TXN	thioredoxin [Source:HGNC Symbol;Acc:HGNC:12435]	P10599	9	110243810	110256507	GO:0015035	Catalysis of the reaction: a protein with reduced sulfide groups = a protein with oxidized disulfide bonds.	-0.6	0.0396285
400818	ENSG00000269713	NBPF9	NBPF member 9 [Source:HGNC Symbol;Acc:HGNC:31991]	P0DPF3	1	149052186	149103561	GO:0005737	The contents of a cell excluding the plasma membrane and nucleus, but including other subcellular structures.	-0.65	0.0453999
4233	ENSG00000105976	MET	MET proto-oncogene, receptor tyrosine kinase [Source:HGNC Symbol;Acc:HGNC:7029]	P08581	7	116672196	116798377	GO:0004713	protein tyrosine kinase activity	-0.67	0.13694
		EMSY-DT	EMSY-DT (EMSY Divergent Transcript) is an RNA Gene, and is affiliated with the lncRNA class							-0.68	0.0337746
101060684	ENSG00000291975	NBPF26	NBPF member 26 [Source:HGNC Symbol;Acc:HGNC:49571]	B4DH59	HSCHR1_12_CTG3	334442	452603	GO:0005509	calcium ion binding	-0.77	0.0186226
57178	ENSG00000108175	ZMIZ1	zinc finger MIZ-type containing 1 [Source:HGNC Symbol;Acc:HGNC:16493]	Q9ULJ6	10	79068966	79316519	GO:0008270	Binding to a zinc ion (Zn).	-0.77	0.0427373
50937	ENSG00000064309	CDON	cell adhesion associated, oncogene regulated [Source:HGNC Symbol;Acc:HGNC:17104]	Q4KMG0	11	125955796	126063335	GO:0005515	Binding to a protein.	-0.84	0.0497706
6273	ENSG00000196754	S100A2	S100 calcium binding protein A2 [Source:HGNC Symbol;Acc:HGNC:10492]	P29034	1	153561108	153567890	GO:0005509	Binding to a calcium ion (Ca2+).	-0.94	0.021909
9467	ENSG00000131370	SH3BP5	SH3 domain binding protein 5 [Source:HGNC Symbol;Acc:HGNC:10827]	O60239	3	15254353	15341368	GO:0035556	The process in which a signal is passed on to downstream components within the cell, which become activated themselves to further propagate the signal and finally trigger a change in the function or state of the cell.	-0.94	0.0544207
		TMEM44-AS2	TMEM44-AS2 (TMEM44 Antisense RNA 2) is an RNA Gene, and is affiliated with the lncRNA class							-0.94	0.0146034
217	ENSG00000111275	ALDH2	aldehyde dehydrogenase 2 family member [Source:HGNC Symbol;Acc:HGNC:404]	P05091	12	111766887	111817532	GO:0016491	Catalysis of an oxidation-reduction (redox) reaction, a reversible chemical reaction in which the oxidation state of an atom or atoms within a molecule is altered. One substrate acts as a hydrogen or electron donor and becomes oxidized, while the other acts as hydrogen or electron acceptor and becomes reduced.	-1.03	0.351146
387509	ENSG00000158292	GPR153	G protein-coupled receptor 153 [Source:HGNC Symbol;Acc:HGNC:23618]	Q6NV75	1	6247353	6261098	GO:0007186	The series of molecular signals initiated by a ligand binding to its receptor, in which the activated receptor promotes the exchange of GDP for GTP on the alpha-subunit of an associated heterotrimeric G-protein complex. The GTP-bound activated alpha-G-protein then dissociates from the beta- and gamma-subunits to further transmit the signal within the cell. The pathway begins with receptor-ligand …	-1.04	0.0239946
10076	ENSG00000060656	PTPRU	protein tyrosine phosphatase receptor type U [Source:HGNC Symbol;Acc:HGNC:9683]	Q92729	1	29236516	29326813	GO:0016020	A lipid bilayer along with all the proteins and protein complexes embedded in it and attached to it.	-1.07	0.286332
9411	ENSG00000137962	ARHGAP29	Rho GTPase activating protein 29 [Source:HGNC Symbol;Acc:HGNC:30207]	Q52LW3	1	94148988	94275068	GO:0008270	Binding to a zinc ion (Zn).	-1.1	0.0478975
132299	ENSG00000145247	OCIAD2	OCIA domain containing 2 [Source:HGNC Symbol;Acc:HGNC:28685]	Q56VL3	4	48885019	48906937	GO:0005768	A vacuole to which materials ingested by endocytosis are delivered.	-1.14	0.23418
10769	ENSG00000145632	PLK2	polo like kinase 2 [Source:HGNC Symbol;Acc:HGNC:19699]	Q9NYY3	5	58453982	58460139	GO:0005524	Binding to ATP, adenosine 5'-triphosphate, a universally important coenzyme and enzyme regulator.	-1.17	0.178533
220323	ENSG00000184232	OAF	out at first homolog [Source:HGNC Symbol;Acc:HGNC:28752]	Q86UD1	11	120211032	120230334	unknown	unknown function	-1.53	0.124084
5328	ENSG00000122861	PLAU	plasminogen activator, urokinase [Source:HGNC Symbol;Acc:HGNC:9052]	P00749	10	73909177	73917496	GO:0004252	Catalysis of the hydrolysis of internal, alpha-peptide bonds in a polypeptide chain by a catalytic mechanism that involves a catalytic triad consisting of a serine nucleophile that is activated by a proton relay involving an acidic residue (e.g. aspartate or glutamate) and a basic residue (usually histidine).	-1.82	0.277919
51704	ENSG00000167191	GPRC5B	G protein-coupled receptor class C group 5 member B [Source:HGNC Symbol;Acc:HGNC:13308]	Q9NZH0	16	19856691	19886167	GO:0007186	The series of molecular signals initiated by a ligand binding to its receptor, in which the activated receptor promotes the exchange of GDP for GTP on the alpha-subunit of an associated heterotrimeric G-protein complex. The GTP-bound activated alpha-G-protein then dissociates from the beta- and gamma-subunits to further transmit the signal within the cell. The pathway begins with receptor-ligand …	-2.74	0.050888
81706	ENSG00000198729	PPP1R14C	protein phosphatase 1 regulatory inhibitor subunit 14C [Source:HGNC Symbol;Acc:HGNC:14952]	Q8TAE6	6	150143044	150250392	GO:0005737	The contents of a cell excluding the plasma membrane and nucleus, but including other subcellular structures.	-3.28	0.172415
83857	ENSG00000133687	TMTC1	transmembrane O-mannosyltransferase targeting cadherins 1 [Source:HGNC Symbol;Acc:HGNC:24099]	Q8IUR5	12	29500840	29784759	GO:0005515	Binding to a protein.	-3.6	0.013816
