# Supplementary material for: A de novo missense variant in MIDEAS results in increased deacetylase activity of the MiDAC HDAC complex causing a neurodevelopmental syndrome
Source: Nat Commun. 2025 Nov 25;16:10472. doi: 10.1038/s41467-025-65472-x (PMC12647621; doi:10.1038/s41467-025-65472-x)
Supplement: Supplementary file 6 — Source Data [file 41467_2025_65472_MOESM6_ESM.xlsx]

## Sheet: Fig4c
No Inhibitor 1	No Inhibitor 2	No Inhibitor 3		Flav1	Flav2	Flav3
Phosphorylated STP peptides
14398000	48483000	61047000		14170000		47933000
29019000	48483000	61047000		26318000		21520000
14622000	48483000	61047000		14170000		47933000
29019000	48483000	61047000		26318000		21520000
231030000	288390000	396290000		200750000		277500000
14270000	18314000	396290000		200750000		277500000
231030000	288390000	22633000		13280000		16136000
14270000	18314000	22633000		13280000		16136000
14270000	18314000	22633000		13280000		16136000
14270000	18314000	22633000		13280000		16136000
14270000	18314000	32335000		535596000		16136000
620468000	862282000	47246000				774586000
		1206881000
Unphosphorylated STP peptides
32371000	57717000	76451000		36087000		68836000
14311000	25502000	76451000		36087000		68836000
718780000	783830000	1114000000		829900000		1250700000
231030000	288390000	396290000		200750000		277500000
996492000	1155439000	1663192000		1102824000		1665872000
38.3725	42.7354	42.0505		32.6898		31.7394		% phosphorylated

## Sheet: Fig4e
Time		717-887 +IP6		628-887 Y654S +IP6		628-887 +IP6		628-887 SDP+IP6		628-887 SAP +IP6
95		35614400		34017700		35338700
105		35500600		33904900		35753200
115		35684300		33981400		35160200
125		35426700		33900900		34783600
135		35329600		33604100		35270900				8718770
145		35686400		33989600		34837200				8746070
155		35269100		33333800		34275800				8699110
165		35244500		33874800		35110000				8724750
175		34852600		33447300		34742700				8675390
185		34927400		33151700		34608800		16229500		8535220
195		34749800		33220200		34825400		16224300		8580260
205		34518400		33340100		34711900		16106400		8578860
215		34515700		33031400		35040600		16112500		8580110
225		34423800		32908900		34729200		16063900		8576980
235		34088200		33114600		34634000		16052800		8506130
245		34054600		33363500		35162800		16189400		8594400
255		34237300		32732900		34674100		15946600		8606030
265		33594500		32468500		34443400		15958400		8531640
275		33927400		32870900		35222100		15997800		8433400
285		33530600		32532400		34583800		15856200		8578380
295		33953600		32738600		34103800		15943300		8520910
305		33619200		32801600		34751000		15804500		8478130
315		33652800		32391600		34629800		15847200		8491830
325		33333700		32391000		34391500		15638100		8528710
335		33464800		32539300		34835500		15498900		8502490
345		32890300		32341000		34479100		15837300		8489170
355		32791000		31977000		34839700		15411100		8434230
365		33112800		31840000		34541600		15458300		8356620
375		32601800		32378600		34548600		15582200		8361180
385		32200200		32126700		34504000		15370100		8372250
395		32411900		32215300		34137500		15413400		8379280
405		32348700		32295500		34560100		15346500		8391140
415		32804900		31629400		34192800		15019600		8297840
425		32772700		31986200		34124400		15249900		8402240
435		32619200		31652400		34527800		15310200		8355890
445		32792600		31451700		34871200		15120300		8385310
455		31804400		31872200		35118700		15130100		8383410
465		31941300		31739400		34172600		15072600		8318230
475		31618100		31615600		34010500		15037300		8294710
485		31307500		31344500		34504600		14721700		8154570
495		30973700		31493100		34371600		14955000		8147750
505		31106800		30996100		33748100		14736800		8233100
515		31413000		31302500		34063400		14688900		8143880
525		31332200		31365400		33972100		14878800		8208070
535		30487300		31037000		33611100		14728200		8106800
545		30799900		31272100		33883000		14594200		8130780
555		30667800		30617600		33835200		14650100		8089510
565		30868400		30910900		33505900		14557700		8107880
575		30257300		31250000		34214000		14676000		8114810
585		30119500		30576100		33480200		14374000		8180390
595		29600700		30619400		33795500		14387100		8046360
605		29426000		30558400		33957000		14332500		7977730
615		29605400		31108000		34179000		14374200		8129250
625		29344900		30851600		33713800		14239200		8025900
635		29571600		30967300		33544500		14113300		7933970
645		29191600		31017000		33739300		14086600		8005470
655		29482100		30141200		33770200		14149500		7938920
665		29124100		30234600		33057300		14156500		7932730
675		29646200		30382000		33239800		13958100		7916380
685		30276100		29907200		33731800		14100400		7907450
695		30137500		30372000		33383200		13829000		7975060
705		29576000		29932600		33464800		13773900		7861970
715		29734200		29995500		33547700		13644500		7881510
725		30219000		29917700		33535100		13708600		7829560
735		29538800		30202800		33765900		13567200		7881640
745		29790600		29747700		33886000		13589500		7825980
755		29780800		29834000		33232700		13797700		7719340
765		29034600		29687400		33910000		13581400		7730910
775		28246300		29252800		33656500		13604900		7871240
785		27314100		29364600		33467500		13582700		7737190
795		27643800		28872500		33648700		13512700		7723590
805		28168300		29437100		33965400		13435400		7885770
815		28091100		29032400		33653900		13495600		7799420
825		27736500		29204200		33181700		13375600		7795460
835		28234000		29225000		33306300		13163200		7679040
845		27725400		29403600		33505000		13128100		7770640
855		27644000		28637200		34214800		13260900		7671470
865		27406000		28937000		33559000		13028600		7576600
875		27301200		28988700		33073000		13032300		7548780
885		27147400		28442900		33334700		13047500		7592750
895		27026000		28412900		33475500		13054000		7597710
905		28029700		28549500		33352800		13015700		7622960
915		27412200		28255700		33271800		12635600		7578320
925		26877700		28029300		33205800		12829200		7600360
935		26791700		27846700		33379900		13009800		7497090
945		26434900		28356100		33183100		12700500		7552520
955		25756900		27696900		32717200		12795000		7464180
965		25934500		27564700		33088700		12469700		7444240
975		25525900		26438100		33335600		12800600		7562860
985		25085600		27231300		33040700		12627700		7578670
995		24776000		26883700		33494500		12590000		7420350
								12391500		7382210
								12602000		7425580
								12569400		7424750
								12347600		7401490
								12316100		7421580
								12455200		7316840
								12414600		7366160
								12231600		7346420
								12244900		7343060
								12075200		7361810
								12059000		7310920
								12142800		7219440
								12122400		7381040
								12210900		7270240
								11968200		7341660
								11840800		7402930
								11704200		7232910
								11951200		7174680
								11711300		7205420
								11951700		7209430
								11583700		7221700
								11741000		7072650
								11703400		7070640
								11601000		7226500
								11606500		7142090
								11645900		7090270
								11277500		7129520
								11509900		7046090
								11496900		7019750
								11324900		7064460
								11389900		6974230
								11458900		7044200
								11274500		6940350
								11225600		6990710
								11119200		6956000
								11145200		7008960
								11108600		6934070
								11189600		6821490
								10852200		6805830
								10799600		6822270
								10994600		6915040
								11063800		6980430
								10752700		6889080
								10936300		6898900
								10702900		6773120
								10787600		6827160
								10916100		6792070
								10801900		6769200
								10653300		6849420
								10702800		6732080
								10704100		6638970
								10466400		6633820
								10610800		6696590
								10704000		6815760
								10531400		6706460
								10568800		6587040
								10628700		6602110
								10560100		6622420
								10467200		6582960
								10211700		6654180
								10157300		6454190
								10468700		6594620
								10027500		6594330
								10491200		6536860
								10101500		6570710
								10120000		6522860
								10340900		6598160
								10348300		6633050
								9960640		6515770
								10001200		6439740
								10261600		6431120
								10024500		6451980
								10072200		6473600
								9919380		6415370
								9888190		6450500
								9834300		6301840
								9765140		6320460
								9748860		6351050
								9918340		6332850
								9787290		6234130
								9773390		6368640
								9661900		6389280
								9674680		6277760
								9581640		6380320
								9372360		6355030
								9494680		6273230
								9374210		6183310
								9649090		6209300
								9481650		6194900
								9539600		6264820
								9250240		6135760
								9192740		6171740
								9359860		6212880
								9547080		6171640
								9358830		6163780
								9284090		6116530
								9128120		6193280
								9093440		6089120
								9025280		6082950
								9111160		6039930
								9257890		5997550
								9080670		6075940
								8874370		6168130
								9006640		6005000
								9182220		5979690
								9301300		6105430
								8979290		5960550
								9112120		6025230
								8852300		5947110
								8945950		5912010
								8875450		5913610
								8774910		5946600
								8900140		5902530
								8799860
								8710160
								8752400
								8684270
								8631770
